# Supplementary material for: The degree of recovery in swallowing ability in older inpatients with aspiration pneumonia is related to intramuscular adipose tissue of the quadriceps than to muscle mass
Source: PLoS One. 2022 Oct 10;17(10):e0275810. doi: 10.1371/journal.pone.0275810 (PMC9550090; doi:10.1371/journal.pone.0275810)
Supplement: S1 Dataset — (XLSX) [file pone.0275810.s001.xlsx]

## Sheet: Sheet1
Age	Sex	Height	Weight	BMI	Days from onset disease	Length of hospital stay	Muscle thickness	Echo intensity	Subcutaneous fat thickness	FILS at admission	GNRI	CRP	UCCI	Number of medications	Number of rehabilitation therapy	Albumin	BI at admission	FILS at discharge	Change in FILS
66	1	1.65	47	17.3	73	73	1	90	0.43	6	74.41	10.54	3	7	2	2.8	5	6	0
72	1	1.68	63	22.3	13	13	1.3	81	0.32	10	95.3	0.4	1	7	3	3.6	55	10	0
74	1	1.65	48.1	17.7	63	63	1.2	80	0.31	5	78.16	0.4	2	8	2	3	0	7	2
74	1	1.62	34	13	92	58	0.8	81	0.17	6	69.23	3.28	3	4	6	3	55	7	1
74	1	1.65	47	17.3	14	14	1.3	100	0.33	7	81.86	2.8	1	16	2	3.3	0	6	-1
75	1	1.58	47.5	19	133	112	0.8	89	0.46	2	79.25	0.73	1	9	3	2.9	0	2	0
76	1	1.66	42	15.2	46	46	0.7	122	0.33	1	72.07	0.4	2	0	1	2.9	0	1	0
76	1	1.64	48	17.8	57	34	1.2	65	0.24	8	82.96	0.4	3	5	3	3.3	35	8	0
76	2	1.53	50.8	21.7	70	70	1.3	81	0.45	8	87.29	0.4	2	2	2	3.1	35	8	0
76	1	1.66	73	26.5	59	29	2.3	68	0.59	7	99.77	0.4	2	13	2	3.9	65	9	2
76	2	1.46	35	16.4	49	49	0.7	108	0.32	6	77.28	6.81	3	5	3	3.1	0	6	0
79	1	1.53	45	19.2	93	75	1.3	62	0.49	7	84.09	0.77	0	2	4	3.2	35	8	1
80	2	1.52	35.2	15.2	103	103	0.9	126	0.31	6	69.08	0.4	6	6	2	2.7	20	6	0
80	1	1.53	39.7	17	51	37	0.5	94	0.21	6	75.33	1.4	2	5	3	2.9	0	6	0
81	2	1.46	25.7	12.1	87	87	0.6	116	0.16	7	71.99	8.84	3	4	2	3.3	0	6	-1
81	2	1.41	30.2	15.2	78	78	1.2	84	0.25	6	71.97	1.9	6	5	4	2.9	0	7	1
82	2	1.46	35	16.4	66	66	0.7	87	0.33	7	68.35	5.7	2	6	4	2.5	20	8	1
83	1	1.62	38.5	14.7	92	92	1.4	71	0.35	2	68.01	13.76	2	4	2	2.7	35	6	4
84	2	1.49	43.6	19.6	92	92	1.4	90	0.35	8	87.85	19.78	0	3	3	3.4	25	8	0
85	2	1.3	34.5	20.4	169	96	0.4	117	0.08	7	84.85	0.66	1	9	3	3.1	45	7	0
85	2	1.58	29.7	11.9	101	101	0.5	82	0.19	6	70.2	1.07	2	7	7	3.2	0	7	1
85	2	1.58	27.9	11.2	111	111	0.4	81	0.23	6	61.39	0.4	2	7	4	2.7	0	7	1
85	1	1.49	46	20.7	19	19	1.4	78	0.51	7	85.43	0.43	4	8	4	3.1	15	7	0
85	1	1.53	35.1	15	88	74	1	83	0.24	7	76.07	0.4	2	2	5	3.2	55	6	-1
86	2	1.46	39.9	18.7	29	29	1.3	87	0.38	6	66.75	5.93	0	7	1	2.1	20	7	1
86	1	1.66	68.3	24.8	83	83	1.5	72	0.4	7	92.33	3.78	3	10	2	3.4	25	7	0
86	1	1.55	46.1	19.2	29	29	1.3	91	0.46	2	84.02	9.09	4	9	3	3.2	10	7	5
88	1	1.63	45.3	17	48	30	1.1	80	0.3	7	78.48	1.1	2	1	2	3.1	5	7	0
89	1	1.53	43.6	18.6	48	48	0.5	92	0.17	8	77	1.89	4	9	2	2.8	65	8	0
90	2	1.5	37.2	16.5	209	209	0.6	135	0.21	6	73.03	7.36	0	2	3	2.8	0	2	-4
90	1	1.65	54.8	20.1	56	56	1.5	84	0.56	9	85.8	0.4	2	14	4	3.2	55	9	0
91	1	1.48	41.5	18.9	78	57	1	98	0.4	7	67.18	18.8	3	4	5	2.1	30	6	-1
92	1	1.58	51.4	20.6	94	75	0.8	124	0.36	7	83.7	0.4	6	15	3	3	15	7	0
92	1	1.62	41	15.6	51	51	1	96	0.25	7	66.84	1.19	2	4	6	2.5	15	7	0
93	1	1.62	43.4	16.5	101	101	1.1	98	0.27	7	71.55	0.4	5	3	5	2.7	10	6	-1
93	1	1.58	47.3	18.9	102	102	0.8	138	0.4	2	65.69	0.5	2	0	2	2	0	2	0
95	2	1.49	36.5	16.4	77	77	0.7	128	0.41	3	68.39	10.26	4	2	2	2.5	0	3	0
95	1	1.65	50.1	18.4	86	86	1.2	86	0.23	7	78.06	5.73	0	3	3	2.9	55	5	-2
99	1	1.49	44.9	20.2	8	8	1.7	72	0.46	6	88.96	10.66	2	3	4	3.4	5	6	0
